# Supplementary material for: Antiviral Potential and Chemical Composition of Wild Baccharis crispa Spreng. Populations (Asteraceae) from Córdoba, Argentina: Perspective on Population Variability
Source: Plants (Basel). 2024 Nov 1;13(21):3077. doi: 10.3390/plants13213077 (PMC11548641; doi:10.3390/plants13213077)
Supplement: Supplementary file 1 [file plants-13-03077-s001.zip]

Archive with 1 entries (1 files):
- plants-3262910-supplementary.pdf
